# Supplementary material for: A Novel Panel of 80 RNA Biomarkers with Differential Expression in Multiple Human Solid Tumors against Healthy Blood Samples
Source: Int J Mol Sci. 2019 Oct 2;20(19):4894. doi: 10.3390/ijms20194894 (PMC6802086; doi:10.3390/ijms20194894)
Supplement: Supplementary file 1 [file ijms-20-04894-s001.zip › ijms-590000-for proofreading-supplementary/Supplementary Table 1.xlsx]

## Sheet: Sheet1
Supplementary Table 1. List of genes and expression data
					Blood data		Breast tumor biopsy data (Hess et al. 2006 and GSE2034)							BC cell lines (GSE16795)			3D growth (Fournier et al., 2006)
Symbol	Description	Expression	Ratio, ave biopsy/ average normal blood	Ratio, highest biopsy/ average normal blood	Average normal blood	Stdev % of average	Highest biopsy	Average biopsies	Stdev % of average	High in breast cancer biopsies	Good versus poor prognostic Kaplan p)	Good versus poor prognostic biopsies (Hazard)	Note	Average level in breast cancer cell lines	Stdev % of ave	High in breast cell lines (39 tested)	3D time course pattern (3-fold)
S100A7	S100 calcium binding protein A7	cytosol	1.72171	799.985	0.239254	1.22683	191.4	0.411927	66.0331	48	0.8669	1.0329		0.451933	26.1848	5	-
VGLL1	vestigial like 1 (Drosophila)	cytosol	1.21212	442.998	0.0874948	1.65664	38.76	0.106054	39.5722	20	0.8443	0.9627		0.316605	13.8773	8	-
TOM1L1	target of myb1 (chicken)-like 1	cytosol	21.077	357.233	0.182038	1.12434	65.03	3.83681	1.29748	94	0.0431	1.482	higher in poor prognosis	2.45858	1.1872	24	up
TFAP2B	transcription factor AP-2 beta (activating enhancer binding protein 2 beta)	cytosol	14.4387	321.338	0.106399	1.39362	34.19	1.53626	4.62854	127	0.6988	0.9277		0.638641	7.57688	12	-
NR2F1	nuclear receptor subfamily 2, group F, member 1	cytosol	7.14262	292.679	0.158433	1.48382	46.37	1.13163	4.07647	21	0.0307	0.6617	higher in good prognosis	0.36496	6.38011	3	-
TOX3	TOX high mobility group box family member 3	cytosol	30.114	282.433	0.0549156	2.14289	15.51	1.65373	1.89694	57	0.3966	1.1818		0.505327	4.19078	9	-
MYO6	myosin VI	cytosol	46.9655	261.445	0.148597	1.12936	38.85	6.97895	0.661338	216	0.1818	1.2949		2.22329	0.889424	25	-
ENAH	enabled homolog (Drosophila) (ENAH), transcript variant 2	cytosol	41.0458	216.561	0.246258	1.06191	53.33	10.1079	0.574592	262	0.173	0.7693	higher in good prognosis	4.6802	0.487817	36	up
NR2F2	nuclear receptor subfamily 2, group F, member 2	cytosol	49.6297	212.243	0.100828	1.46178	21.4	5.00405	0.739032	149	0.5223	1.1314		2.12021	1.21496	23	-
TOX3	TOX high mobility group box family member 3	cytosol	14.5268	164.432	0.0873915	1.61502	14.37	1.26952	2.30225	44	0.0096	0.5991	higher in good prognosis	0.407805	3.34127	7	-
OBSL1	obscurin-like 1	cytosol	18.9459	158.841	0.167652	1.28306	26.63	3.17632	0.849084	63	0.1081	1.3799		2.96308	0.87308	27	up
TBX3	T-box 3 (ulnar mammary syndrome), transcript variant 2	cytosol	16.8464	155.412	0.0960671	1.60078	14.93	1.61838	1.29365	30	0.2391	0.7968		2.20055	1.80339	22	-
PLEKHC1	pleckstrin homology domain containing, family C (with FERM domain) member 1	cytosol	35.4718	118.917	0.161962	1.37749	19.26	5.74508	0.618883	178	0.5744	0.8975		3.56297	1.20722	29	down
ECT2	epithelial cell transforming sequence 2 oncogene	cytosol	14.6394	116.553	0.121061	1.50739	14.11	1.77226	0.862831	14	0.001	1.9214	higher in poor prognosis	3.88876	0.556086	34	down
LIMCH1	LIM and calponin homology domains 1	cytosol	22.3853	76.3612	0.121646	1.0811	9.289	2.72307	0.724966	48	0.4076	1.1727		1.5542	3.14709	17	-
LIMCH1	LIM and calponin homology domains 1	cytosol	15.6557	66.5666	0.242314	0.997083	16.13	3.79359	0.704747	105	0.2067	0.7844		2.13855	2.52464	21	-
TRIM2	tripartite motif-containing 2	cytosol	6.26447	50.7628	0.23856	0.752286	12.11	1.49445	1.30504	25	0.1655	0.7604		0.679729	1.85416	4	up
TACC2	transforming, acidic coiled-coil containing protein 2, transcript variant 1	cytosol	11.4744	50.125	0.201696	1.30299	10.11	2.31434	0.581199	14	0.0024	0.5518	higher in good prognosis	1.38965	0.632411	9	up
EFS	embryonal Fyn-associated substrate, transcript variant 2	cytosol	5.75579	27.0396	0.402003	0.782834	10.87	2.31384	0.917377	45	0.3791	1.1851		0.420099	3.33083	6	-
CXCL14	chemokine (C-X-C motif) ligand 14	extracellular	133.33	2792.41	0.0865918	0.807924	241.8	11.5453	3.11646	221	0.3333	0.8298		0.411063	56.1069	3	up
IGFBP5	insulin-like growth factor binding protein 5	extracellular	316.903	2330.06	0.085706	2.12027	199.7	27.1605	1.27814	274	0.439	0.8611		6.30037	4.45722	24	up
AGR2	anterior gradient homolog 2 (Xenopus laevis)	extracellular	146.415	1808.29	0.0884262	0.685299	159.9	12.9469	2.72897	219	0.4135	0.8499		6.95263	3.9301	23	up
MGP	matrix Gla protein	extracellular	295.926	1768.09	0.207965	1.01644	367.7	61.5422	0.974524	280	0.0057	0.5806	higher in good prognosis	3.16034	8.05646	21	-
LUM	lumican	extracellular	557.326	1551.95	0.0400142	2.31274	62.1	22.301	0.51434	274	0.3338	0.8295		0.123892	14.9882	3	-
SEPP1	selenoprotein P, plasma, 1	extracellular	315.203	1118.34	0.0798951	1.49364	89.35	25.1832	0.559645	284	0.1191	0.7415		2.02987	3.5167	21	-
SCGB2A2	mammaglobin A; hMAM	extracellular	30.6343	1004.17	0.246372	0.971176	247.4	7.54743	7.29934	171	0.4014	0.8509		1.28418	30.1015	15	-
COL1A1	collagen, type I, alpha 1	extracellular	307.113	989.895	0.244066	1.21908	241.6	74.956	0.638663	286	0.0614	1.4376		1.08956	19.6549	7	up
COL1A2	collagen, type I, alpha 2	extracellular	318.511	977.627	0.186574	1.05607	182.4	59.4259	0.525627	285	0.2747	0.8065		0.37161	19.3315	4	-
COL5A2	collagen, type V, alpha 2	extracellular	48.7954	247.539	0.179851	1.17072	44.52	8.77588	0.836346	226	0.9636	0.9912		0.481076	9.47007	8	-
TIMP3	TIMP metallopeptidase inhibitor 3	extracellular	20.5822	170.96	0.193788	0.884921	33.13	3.98859	1.02905	100	0.5936	1.1127		0.900679	6.78718	11	-
COL5A1	collagen, type V, alpha 1	extracellular	21.6273	106.544	0.131964	1.54174	14.06	2.85402	0.871146	66	0.0132	0.6136	higher in good prognosis	0.672223	5.72584	5	-
COL1A1	collagen, type I, alpha 1	extracellular	20.4298	93.3938	0.211042	1.10622	19.71	4.31155	0.975456	132	0.4448	0.8632		0.160258	6.87473	3	-
RARRES1	retinoic acid receptor responder (tazarotene induced) 1, transcript variant 1	membrane	40.7471	1200.94	0.0761572	1.8616	91.46	3.10318	3.65742	76	0.0951	1.3999		0.380009	21.4473	4	-
NPY1R	neuropeptide Y receptor Y1	membrane	16.3531	1118.46	0.0985283	1.75058	110.2	1.61124	10.8908	69	0.7796	0.9475		0.238176	18.0242	3	-
CDH1	cadherin 1, type 1, E-cadherin (epithelial)	membrane	172.023	829.358	0.11322	1.55496	93.9	19.4765	0.769994	262	0.2366	1.2636		4.12542	3.2727	24	up
RARRES1	retinoic acid receptor responder (tazarotene induced) 1, transcript variant 1	membrane	8.94788	517.244	0.102969	1.23461	53.26	0.921352	8.2819	41	0.7727	1.0574		0.53297	26.3633	4	-
CDS1	CDP-diacylglycerol synthase (phosphatidate cytidylyltransferase) 1	membrane	26.0463	372.533	0.0545993	1.01643	20.34	1.42211	1.07801	8	0.1081	1.3799		1.8674	0.939687	26	up
SLC2A10	solute carrier family 2 (facilitated glucose transporter), member 10	membrane	45.1238	268.844	0.100988	1.54935	27.15	4.55696	0.933804	142	0.3488	1.1983		2.52598	2.99762	23	-
MAP7	microtubule-associated protein 7	membrane	23.3096	252.294	0.154384	1.28333	38.95	3.59862	1.06371	76	0.3965	1.1779		1.74157	1.64947	24	-
GREB1	GREB1 protein, transcript variant c	membrane	20.109	237.976	0.0566025	2.36251	13.47	1.13822	2.19724	40	0.7455	0.9377		0.334549	5.46223	9	-
ARHGAP8	Rho GTPase activating protein 8, transcript variant 2	membrane	49.5472	226.525	0.0912039	0.789809	20.66	4.5189	0.601623	132	0.5268	1.1318		2.51981	0.838751	26	up
CDH11	cadherin 11, type 2, OB-cadherin (osteoblast)	membrane	42.5122	213.64	0.163968	1.16272	35.03	6.97061	0.834761	201	0.7782	0.9471		0.20951	8.9908	4	-
GHR	growth hormone receptor	membrane	9.27934	192.246	0.187104	1.13238	35.97	1.7362	1.79222	37	0.0897	0.7214		0.483235	3.14182	5	up
CLCA2	chloride channel, calcium activated, family member 2	membrane	0.995938	171.131	0.254075	1.00865	43.48	0.253043	15.436	23	0.2747	0.8065		0.300303	12.1241	5	up
TACSTD1	tumor-associated calcium signal transducer 1	membrane	54.0198	160.968	0.281112	0.868439	45.25	15.1856	0.516912	278	0.0137	0.6211	higher in good prognosis	5.0079	1.3409	29	up
SGCE	sarcoglycan, epsilon	membrane	15.4749	135.646	0.19772	1.2342	26.82	3.0597	1.11599	74	0.8171	1.0462		1.64624	1.04029	17	up
FZD7	frizzled homolog 7 (Drosophila)	membrane	11.7424	114.457	0.281153	0.899558	32.18	3.3014	1.05218	77	0.5321	0.8867		0.869322	1.60143	7	up
KCTD3	potassium channel tetramerisation domain containing 3	membrane	20.7361	107.266	0.103574	1.70408	11.11	2.14771	0.867362	29	0.0587	1.4447		1.72003	0.729992	15	-
PERP	PERP, TP53 apoptosis effector	membrane	7.35061	67.6859	0.433916	0.60245	29.37	3.18955	1.04057	80	0.3503	0.8269		7.1455	0.650015	37	up
FNBP1L	formin binding protein 1-like, transcript variant 2	membrane	18.0176	55.6018	0.239561	0.901281	13.32	4.3163	0.481522	105	0.0595	1.452		1.40259	1.22533	12	up
RAB40B	RAB40B, member RAS oncogene family	membrane	8.45449	50.167	0.253952	1.04996	12.74	2.14703	0.848261	27	0.0195	0.6356	higher in good prognosis	1.45668	0.720856	12	up
DPY19L4	dpy-19-like 4 (C. elegans)	membrane	10.0701	41.4937	0.267992	0.775233	11.12	2.6987	0.577847	25	0.2366	0.7955		1.89076	0.533409	19	up
KRT19	keratin 19	cytosol	489.182	3101.36	0.0727423	1.71215	225.6	35.5843	0.825405	279	0.9859	0.9966		13.6536	2.50215	28	down
DHRS2	dehydrogenase/reductase (SDR family) member 2, transcript variant 1	cytosol	7.51896	498.873	0.229918	0.933088	114.7	1.72874	10.7634	83	0.1306	1.3517		1.04093	10.7267	10	down
KRT7	keratin 7	cytosol	61.3889	429.598	0.154936	1.46216	66.56	9.51134	1.19013	229	0.1784	0.7702		10.0314	2.30941	31	down
TOX3	TOX high mobility group box family member 3	cytosol	23.8733	214.15	0.0586971	2.31496	12.57	1.40129	1.88849	51	0.7115	0.931		0.617796	3.51294	10	-
WWTR1	WW domain containing transcription regulator 1	cytosol	28.7423	188.331	0.132426	1.30638	24.94	3.80623	0.850584	96	0.6988	0.9277		0.966868	1.60081	12	down
NNMT	nicotinamide N-methyltransferase	cytosol	24.9629	170.233	0.229685	1.1091	39.1	5.73359	0.954217	183	0.8134	1.0466		1.38783	5.41458	13	-
ALDH1A3	aldehyde dehydrogenase 1 family, member A3	cytosol	12.0874	153.082	0.135287	1.08705	20.71	1.63527	1.41036	20	0.9381	1.0152		2.00946	4.35331	13	down
NEK2	NIMA (never in mitosis gene a)-related kinase 2	cytosol	10.4256	59.5909	0.180397	1.1764	10.75	1.88074	1.02518	29	0.866	0.9678		4.76148	0.465128	36	down
GINS1	GINS complex subunit 1 (Psf1 homolog)	cytosol	9.41336	54.0432	0.245359	1.04767	13.26	2.30966	0.964853	49	0.7297	1.0712		4.52258	0.583428	36	down
MRPL19	mitochondrial ribosomal protein L19	cytosol	7.66937	27.2633	0.215858	0.923281	5.885	1.65549	0.582088	3	0.6699	0.9191		1.45086	0.492028	11	down
PLEKHA5	pleckstrin homology domain containing, family A member 5	cytosol	5.83983	27.2089	0.40869	0.561307	11.12	2.38668	0.548819	11	0.2469	0.8		1.13428	0.727511	9
CTGF	connective tissue growth factor	extracellular	102.271	851.862	0.0841803	1.56537	71.71	8.60924	1.17939	211	0.7506	1.0632		0.888625	8.42898	8	down
PLAT	plasminogen activator, tissue, transcript variant 3	extracellular	18.8784	325.227	0.197769	1.33167	64.32	3.73356	1.91355	92	0.4803	0.8729		0.371626	4.23372	5	down
TNC	tenascin C (hexabrachion)	extracellular	12.0532	220.868	0.248339	1.26864	54.85	2.99328	2.1374	91	0.5367	1.1263		0.672533	4.17066	8	down
CYR61	cysteine-rich, angiogenic inducer, 61	extracellular	33.7684	170.583	0.203186	0.982636	34.66	6.86127	0.936248	185	0.2358	0.7958		2.6928	2.40441	20	-
CDR2L	cerebellar degeneration-related protein 2-like	extracellular	14.9232	77.695	0.11827	0.820854	9.189	1.76497	0.803402	11	0.6464	0.9151		2.58948	0.716242	28	down
WNT5A	wingless-type MMTV integration site family, member 5A	extracellular	8.09641	54.0723	0.201952	1.09651	10.92	1.63508	0.912728	12	0.4537	0.8641		0.582264	8.73136	7	down
GJA1	gap junction protein, alpha 1, 43kDa	membrane	66.1564	519.634	0.179395	1.10913	93.22	11.8682	1.21654	237	0.1425	0.7546		0.427078	14.7999	9	-
AZGP1	alpha-2-glycoprotein 1, zinc-binding	membrane	72.1569	512.467	0.253285	1.11066	129.8	18.2762	1.32774	248	0.0005	0.5017	higher in good prognosis	1.10994	6.69465	16	down
PLOD2	procollagen-lysine, 2-oxoglutarate 5-dioxygenase 2, transcript variant 1	membrane	36.6	273.682	0.11137	1.46314	30.48	4.07614	0.929067	115	0.4404	0.8619		1.96348	3.1765	21	down
RBPMS	RNA binding protein with multiple splicing (RBPMS), transcript variant 4.	cytosol	29.224	419.934	0.106874	1.14992	44.88	3.12329	0.99772	68	0.9277	0.9826		2.73178	1.53306	29	down
PITX1	paired-like homeodomain transcription factor 1	cytosol	7.97684	345.337	0.0537736	0.529474	18.57	0.428944	3.37144	3	0.7182	1.0732		2.60479	1.03903	18	-
PBK	PDZ binding kinase	cytosol	5.89048	30.0586	0.241694	0.824754	7.265	1.42369	0.872286	10	0.2773	1.2492		3.87427	0.709886	8	down
TTK	TTK protein kinase	cytosol	3.79946	22.9784	0.261332	0.819975	6.005	0.992922	1.05767	2	0.0557	1.4493		1.90578	0.584303	2	down
DKK3	dickkopf homolog 3 (Xenopus laevis), transcript variant 1	extracellular	12.3592	97.433	0.364969	0.779082	35.56	4.51073	0.981828	131	0.7738	0.9457		0.218858	7.22161	2	-
CYP4F8	cytochrome P450, family 4, subfamily F, polypeptide 8	membrane	1.39065	481.255	0.096477	1.10864	46.43	0.134166	40.9546	22	0.0006	0.515	higher in good prognosis	0.160995	0.214832	3	down
NRP1	neuropilin 1, transcript variant 1	membrane	24.2092	128.552	0.083157	1.7722	10.69	2.01317	0.622818	11	0.6184	0.9085		0.698519	3.79016	2	-
CALD1	caldesmon 1, transcript variant 3	membrane	15.2395	83.1334	0.0854892	1.42259	7.107	1.30281	0.868832	7	0.7904	1.0525		0.613842	5.47222	13	down
ITGB6	integrin, beta 6	membrane	2.89536	81.3047	0.115282	1.47666	9.373	0.333784	2.48379	2	0.5615	0.8942		0.282115	2.0038	10	down
GAGE1; GAGE2; GAGE4; GAGE5; GAGE6; GAGE7B; GAGE8	G antigen 1; G antigen 2; G antigen 4; G antigen 5; G antigen 6; G antigen 7B; G antigen 8	membrane	0.663239	71.3787	0.359631	0.786571	25.67	0.238521	8.59271	3	0.2773	1.2492		0.32122	1.80775	3	down
GPR125	G protein-coupled receptor 125	membrane	10.3599	68.7005	0.160406	1.51612	11.02	1.6618	0.665373	5	0.2773	1.2492		1.66042	0.513867	5	down
CRIM1	cysteine rich transmembrane BMP regulator 1 (chordin-like)	membrane	16.4443	58.3064	0.14501	1.38752	8.455	2.38459	0.586699	23	0.1764	0.7708		1.69674	1.8917	12	-
SRPX	sushi-repeat-containing protein, X-linked	membrane	6.23054	34.8285	0.476621	0.565875	16.6	2.96961	0.918317	65	0.1272	0.744		0.473282	7.95545	3	down
