# Supplementary material for: A Novel Panel of 80 RNA Biomarkers with Differential Expression in Multiple Human Solid Tumors against Healthy Blood Samples
Source: Int J Mol Sci. 2019 Oct 2;20(19):4894. doi: 10.3390/ijms20194894 (PMC6802086; doi:10.3390/ijms20194894)
Supplement: Supplementary file 1 [file ijms-20-04894-s001.zip › ijms-590000-for proofreading-supplementary/Supplementary Table 2.xlsx]

## Sheet: Sheet1
Supplementary Table 2. List of breast lesions used for the nanoString assay
Sample	Histological report	Age (years)	Grade	Size	Tumor Cellularity/Proportion (%)	ER	PR	HER	Ki67	Lymph nodes
BA00239	Infiltrative ductal carcinoma + 10% DCIS	47	3	0.8 cm	0.3	Positive (100%)	Positive (15%)	Negative	0.1	Negative
BA00240	Infiltrative ductal carcinoma	62	2	1 cm	0.2					2 of 12
BA00241	Apocrine metaplasia, ductal ectasia and stromal fibrohyalinization	49	NA		NA	NA	NA	NA	NA	NA
BA00242	Infiltrative ductal carcinoma + 10% DCIS	90	2	2 cm	0.5	Positive (100%)	Positive (60%)	Negative	0.1	Negative
BA00243	Intraductal papilloma, ductal cyst, apocrine metaplasia, adenosis, stromal fibrosis and ductal hyperplasia	48	NA		NA	NA	NA	NA	NA	NA
BA00244	Intraductal papilloma, apocrine metaplasia and stromal fibrosis	46	NA		NA	NA	NA	NA	NA	NA
BA00246	Ductal carcinoma in situ	70	2	0.4 cm	<4%	Positive (20%)	Negative	Negative	0.25	Negative
BA00247	Ductal carcinoma in situ	62	2	0.9 cm	0.15	Positive (100%)	Positive (80%)			Negative
BA00248	Ductal carcinoma in situ + Infiltrative ductal carcinoma	61	2 and 1	0.4 cm	0.05	Positive (100%)	Positive (10%)	Negative		Negative
BA00249	Infiltrative ductal carcinoma	81	2	2.1 cm	0.3	Positive (90%)	Positive (7%)	Negative	0.1	10 of 16
BA00250	Infiltrative ductal carcinoma	41	3	1.8 cm	0.6	Negative	Negative	Negative	0.95	9 positive
BA00251	Ductal carcinoma in situ	63	1	0.4 cm	0.2	Positive (90%)	Positive (10%)			Negative
BA00252	Hyperplasia of columnar cells with and without atypia, adenosis, fibroadenomatoid areas, apocrine metaplasia and stromal fibrosis.	45	NA		NA	NA	NA	NA	NA	NA
BA00253	Infiltrative ductal carcinoma + DCIS	50	2	1.4 cm	0.2	Positive (100%)	Positive (80%)	Positive (+++)	0.2	Negative
BA00254	Infiltrative ductal carcinoma + DCIS	86	2	0.8 cm and 1.5 cm axis		Positive (100%)	Positive (5%)	Positive (+++)	0.25	Negative
BA00255	Infiltrative ductal carcinoma	45	1	1.1 cm	0.3	Positive (100%)	Positive (90%)	Negative	0.07	Negative
BA00256	Infiltrative ductal carcinoma	70	1	0.3 cm	<5%	Positive (100%)	Negative	Negative	0.05	Negative
BA00257	Ductal carcinoma in situ	63	1 and 2	0.8 cm	0.1					Negative
BA00258	Infiltrative ductal carcinoma	69	2	0.6 cm	0.1	Positive (100%)	Negative	Negative	0.2	Negative
BA00259	Infiltrative ductal carcinoma + 5% DCIS	65	2	0.6 cm	0.2	Positive (100%)	Positive (85%)	Negative	0.05	Negative
BA00260	Infiltrative ductal carcinoma + 10% DCIS	60	2	0.5 cm	0.1	Positive (85%)	Positive (80%)	Negative	0.1	Negative
BA00261	Infiltrative lobular carcinoma + 30% LCIS	59	2	1.9 cm	0.4	Positive (80%)	Positive (60%)	Negative	0.07	2 of 10
BA00263	Infiltrative lobular carcinoma + 30% LCIS	51	2	1 cm	0.3	Positive (90%)	Positive (90%)	Negative	0.05	Negative
BA00264	Infiltrative ductal carcinoma + 40% DCIS	58	3	1.5 cm	0.3	Positive (95%)	Positive (30%)	Negative	0.4	Negative
BA00265	Infiltrative ductal carcinoma + 10% DCIS	69	2	1.5 cm	0.3	Positive (100%)	Positive (25%)	Negative	0.05	Negative
BA00266	Solid and mucinous papillary carcinoma	70	2	0.3 cm	0.05	Positive (100%)	Positive (100%)	Negative	0.15	Negative
BA00267	Columnar cells without atypia, adenosis and stromal fibrosis	55	NA		NA	NA	NA	NA	NA	NA
BA00268	Fibroadenoma	27	NA	2.7 x 2 cm	NA	NA	NA	NA	NA	NA
BA00269	Infiltrative ductal carcinoma + 15% DCIS	42	1	0.8 cm	0.05	Positive (100%)	Positive (100%)	Negative	0.1	Negative
BA00270	Infiltrative ductal carcinoma + 10% DCIS	64	1	1 cm	0.2	Positive (100%)	Positive (70%)	Negative	0.07	Negative
BA00271	Mixed invasive carcinoma (30%) and pleomorphic lobular carcinoma (70%)	77	2	1.2 cm	0.2					Negative
BA00272	Infiltrative lobular carcinoma + 10% LCIS	61	2	0.7 cm	0.3	Positive (100%)	Positive (40%)	Negative	0.05	Negative
BA00275	Infiltrative ductal carcinoma + 10% DCIS	58	3	1.3 cm	0.3	Positive (85%)	Positive (60%)	Negative	0.25	Negative
BA00276	Lobular carcinoma in situ	54	2	0.8 cm	0.1	Positive (30%)	Negative	Negative		Negative
BA00277	Atypical lobular hyperplasia, focal changes of columnar cells without atypia, ductal dilatation, apocrine metaplasia, and stroma fibrosis	46	NA		NA	NA	NA	NA	NA	NA
BA00278	Infiltrative ductal carcinoma (2 lesions)	70	2	1.8 cm	0.1	Positive 100% (both)	Positive 50% (both)	Negative	15% (both)	Negative
BA00279	Infiltrative lobular carcinoma + 1% LCIS	65				Positive 100%	Positive 100%	Negative		Negative
BA00280	Infiltrative ductal carcinoma	59	1	0.6 cm	0.1	Positive 100%	Positive 100%	Negative		Negative
BA00281	Infiltrative ductal carcinoma	39	2	0.7 cm	0.1	Positive 80%	Positive 100%	Negative		Negative
BA00282	Infiltrative ductal carcinoma	33	2	0.6 cm	0.25	Positive 100%	Positive 100%	Negative		Negative
BA00283	Ectasia of ducts and papillary apocrine metaplasia (benign)	45	NA	0.7 cm	NA	NA	NA	NA	NA	NA
BA00284	Infiltrative ductal carcinoma	57	2	0.9 cm	0.1	Positive 100%	Positive 100%	Negative		Negative
BA00285	Ductal carcinoma in situ	72	3	0.5 cm	0.05	Positive 100%	Positive 100%	Negative		Negative
BA00286	Infiltrative ductal carcinoma + 95% DCIS	55	2	0.7 cm	0.15	Positive 60%	Negative	Positive (+++)		Negative
	Average	59
	Standard deviation	13.2183
