# Supplementary material for: A Novel Panel of 80 RNA Biomarkers with Differential Expression in Multiple Human Solid Tumors against Healthy Blood Samples
Source: Int J Mol Sci. 2019 Oct 2;20(19):4894. doi: 10.3390/ijms20194894 (PMC6802086; doi:10.3390/ijms20194894)
Supplement: Supplementary file 1 [file ijms-20-04894-s001.zip › ijms-590000-for proofreading-supplementary/Supplementary Table 3.xlsx]

## Sheet: Pathologic Report
Supplementary Table 3. List of breast lesions used for the nanoString assay
Sample	Histological report
BA00296	Goiter thyroid benign
BA00302	Pedunculated leiomyoma
BA00304	Mucinous cystadenoma of ovary
BA00306	Thyroid, follicular adenoma
BA00310	Inactive endometrium, early myoma development
BA00312	Endometrial polyp
BA00314	Benign unilocal cyst ovary
BA00316	Leiomyoma uterus
BA00324	Endometrial polyp
BA00326	Atypical complex hyperplasia uterus
BA00331	Leiomyoma uterus
BA00333	Adenofibroma ovary
BA00337	Endometrial polyp
BA00339	Serous cystadenoma ovary benign
BA00341	Mucinous cystadenoma ovary
BA00343	Fibrothecoma with cystic degeneration of ovary benign
BA00345	Mature cystic teratoma dermoid
BA00347	Atypical complex hyperplasia uterus
BA00349	Endometrial complex hyperplasia
BA00351	Benign epithelial inclusion cyst ovary
BA00353	Myometrial cyst benign uterus
BA00359	Endometrial hyperplasia without atypia
BA00361	Serous cystadenoma ovary benign
BA00363	Vaginal apex mass benign
BA00365	Leiomyoma uterus
BA00367	Benign epithelial inclusion cyst ovary
BA00369	Acute inflammation appendix
BA00371	Chronic cervicitis uterus
BA00373	Papillary serous cystadenoma ovary benign
BA00377	Corpora albicantia ovary benign
BA00381	Chronic cervicitis
BA00389	Leiomyoma
