# Supplementary material for: A Novel Panel of 80 RNA Biomarkers with Differential Expression in Multiple Human Solid Tumors against Healthy Blood Samples
Source: Int J Mol Sci. 2019 Oct 2;20(19):4894. doi: 10.3390/ijms20194894 (PMC6802086; doi:10.3390/ijms20194894)
Supplement: Supplementary file 1 [file ijms-20-04894-s001.zip › ijms-590000-for proofreading-supplementary/Supplementary Table 5.xlsx]

## Sheet: Sheet1
Supplementary Table 5. List of genes evaluated in the nanoString system
Gene	Description
AGR2	anterior gradient homolog 2 (Xenopus laevis)
ALDH1A3	aldehyde dehydrogenase 1 family, member A3
ARHGAP8	Rho GTPase activating protein 8, transcript variant 2
AZGP1	alpha-2-glycoprotein 1, zinc-binding
CALD1	caldesmon 1, transcript variant 3
CDH1	cadherin 1, type 1, E-cadherin (epithelial)
CDH11	cadherin 11, type 2, OB-cadherin (osteoblast)
CDR2L	cerebellar degeneration-related protein 2-like
CDS1	CDP-diacylglycerol synthase (phosphatidate cytidylyltransferase) 1
CLCA2	chloride channel, calcium activated, family member 2
COL1A1	collagen, type I, alpha 1
COL1A2	collagen, type I, alpha 2
COL5A1	collagen, type V, alpha 1
COL5A2	collagen, type V, alpha 2
CRIM1	cysteine rich transmembrane BMP regulator 1 (chordin-like)
CTGF	connective tissue growth factor
CXCL14/ BRAK	chemokine (C-X-C motif) ligand 14/ BRAK
CYP4F8	cytochrome P450, family 4, subfamily F, polypeptide 8
CYR61	cysteine-rich, angiogenic inducer, 61
DHRS2/HEP27	dehydrogenase/reductase (SDR family) member 2, transcript variant 1
DKK3	dickkopf homolog 3 (Xenopus laevis), transcript variant 1
DPY19L4	dpy-19-like 4 (C. elegans)
ECT2	epithelial cell transforming sequence 2 oncogene
EFS	embryonal Fyn-associated substrate, transcript variant 2
ENAH	enabled homolog (Drosophila) (ENAH), transcript variant 2
ER	Estrogen receptor
FNBP1L	formin binding protein 1-like, transcript variant 2
FZD7	frizzled homolog 7 (Drosophila)
GAGE1; GAGE2; GAGE4; GAGE5; GAGE6; GAGE7B; GAGE8	G antigen 1; G antigen 2; G antigen 4; G antigen 5; G antigen 6; G antigen 7B; G antigen 8
GHR	growth hormone receptor
GINS1	GINS complex subunit 1 (Psf1 homolog)
GJA1	gap junction protein, alpha 1, 43kDa
GPR125/ADGRA3	G protein-coupled receptor 125
GREB1	GREB1 protein, transcript variant c
HER2	Human epidhermal receptor 2
IGFBP5	insulin-like growth factor binding protein 5
ITGB6	integrin, beta 6
KCTD3	potassium channel tetramerisation domain containing 3
KRT19	keratin 19
KRT7	keratin 7
LIMCH1	LIM and calponin homology domains 1
LUM	lumican
MAP7	microtubule-associated protein 7
MGP	matrix Gla protein
MRPL19	mitochondrial ribosomal protein L19
MYO6	myosin VI
NEG_A	Negative (nanoString System)
NEG_B	Negative (nanoString System)
NEG_C	Negative (nanoString System)
NEG_D	Negative (nanoString System)
NEG_E	Negative (nanoString System)
NEG_F	Negative (nanoString System)
NEG_G	Negative (nanoString System)
NEG_H	Negative (nanoString System)
NEK2	NIMA (never in mitosis gene a)-related kinase 2
NNMT	nicotinamide N-methyltransferase
NPY1R	neuropeptide Y receptor Y1
NR2F1	nuclear receptor subfamily 2, group F, member 1
NR2F2	nuclear receptor subfamily 2, group F, member 2
NRP1	neuropilin 1, transcript variant 1
OBSL1	obscurin-like 1
PBK	PDZ binding kinase
PERP	PERP, TP53 apoptosis effector
PITX1	paired-like homeodomain transcription factor 1
PLAT	plasminogen activator, tissue, transcript variant 3
PLEKHA5	pleckstrin homology domain containing, family A member 5
PLEKHC1/FERMT2	pleckstrin homology domain containing, family C (with FERM domain) member 1
PLOD2	procollagen-lysine, 2-oxoglutarate 5-dioxygenase 2, transcript variant 1
POS_A	Positive (nanoString System)
POS_B	Positive (nanoString System)
POS_C	Positive (nanoString System)
POS_D	Positive (nanoString System)
POS_E	Positive (nanoString System)
PGR	Progesterone receptor
PRL39	Housekeeping
PRLR	Prolactin receptor
PSMC4	Housekeeping
PUM1	Housekeeping
RAB40B	RAB40B, member RAS oncogene family
RARRES1	retinoic acid receptor responder (tazarotene induced) 1, transcript variant 1
RBPMS	RNA binding protein with multiple splicing (RBPMS), transcript variant 4.
RPL1	Housekeeping
RPLP0	Housekeeping
S100A7	S100 calcium binding protein A7
SCGB2A2	mammaglobin A; hMAM
SEPP1	selenoprotein P, plasma, 1
SF3A1	Housekeeping
SGCE	sarcoglycan, epsilon
SLC2A10	solute carrier family 2 (facilitated glucose transporter), member 10
SRPX	sushi-repeat-containing protein, X-linked
TACC2	transforming, acidic coiled-coil containing protein 2, transcript variant 1
TACSTD1/EPCAM	tumor-associated calcium signal transducer 1
TBX3	T-box 3 (ulnar mammary syndrome), transcript variant 2
TFAP2B	transcription factor AP-2 beta (activating enhancer binding protein 2 beta)
TFRC	Housekeeping
TIMP3	TIMP metallopeptidase inhibitor 3
TNC	tenascin C (hexabrachion)
TOM1L1	target of myb1 (chicken)-like 1
TOX3	TOX high mobility group box family member 3
TRIM2	tripartite motif-containing 2
TTK	TTK protein kinase
VGLL1	vestigial like 1 (Drosophila)
WNT5A	wingless-type MMTV integration site family, member 5A
WWTR1	WW domain containing transcription regulator 1
